# Supplementary material for: Ancestry-specific and multi-ancestry genome-wide association studies of restless legs syndrome
Source: medRxiv. 2026 May 10:2026.04.28.26351960. Preprint. [Version 2] doi: 10.64898/2026.04.28.26351960 (PMC13174757; doi:10.64898/2026.04.28.26351960)
Supplement: Supplement 12 — Table S7. Analysis of APOE alleles in restless legs syndrome [file media-12.xlsx]

## Sheet: Supplementary Table 7
Supplementary Table 7. Analysis of APOE alleles in restless legs syndrome
All of Us African
	APOE genotype	OR	95% CI	P
Genotype versus e3/e3	e2/e2	1.1	0.60-2.32	0.79
	e2/e3	1.14	0.92-1.41	0.23
	e3/e4	0.98	0.84-1.15	0.84
	e4/e4	1.18	0.85-1.71	0.35																																					OR	CI_lower	CI_upper			p.value	Genotype
Allelic dose	e2	1.12	0.94-1.36	0.21
	e4	1.03	0.91-1.16	0.68																																	<dbl>				<dbl>				<dbl>
All of Us Latin American
	APOE genotype	OR	95% CI	P
Genotype versus e3/e3	e2/e2	1.07	0.33-6.55	0.93
	e2/e3	0.95	0.74-1.24	0.7
	e3/e4	1.08	0.91-1.29	0.4
	e4/e4	1.01	0.60-1.86	0.97
Allelic dose	e2	0.96	0.76-1.24	0.76
	e4	1.06	0.91-1.24	0.44
All of Us European
	APOE genotype	OR	95% CI	P
Genotype versus e3/e3	e2/e2	1.25	0.95-1.62	0.09
	e2/e3	1	0.93-1.07	0.96
	e3/e4	0.93	0.88-0.98	0.011
	e4/e4	0.89	0.74-1.05	0.17
Allelic dose	e2	1.03	0.96-1.09	0.44
	e4	0.94	0.89-0.99	0.011
UK Biobank European
	APOE genotype	OR	95% CI	P
Genotype versus e3/e3	e2/e2	1.07	0.80-1.4	0.63
	e2/e3	0.98	0.91-1.05	0.56
	e3/e4	0.88	0.83-0.93	2.12e-05
	e4/e4	0.86	0.72-1.02	0.08
Allelic dose	e2	1	0.93-1.06	0.8
	e4	0.89	0.85-0.94	1.63e-05
[truncated: 2 more columns]
