# Supplementary material for: Ancestry-specific and multi-ancestry genome-wide association studies of restless legs syndrome
Source: medRxiv. 2026 May 10:2026.04.28.26351960. Preprint. [Version 2] doi: 10.64898/2026.04.28.26351960 (PMC13174757; doi:10.64898/2026.04.28.26351960)
Supplement: Supplement 22 — Table S17. Risk enrichment across PRS deciles in the target cohort. Comparison of individuals in the highest (10th) versus lowest (1st) PRS decile in the independent All of Us target cohort. Odds ratios (OR) were estimated from logistic regression adjusted for age, sex, and the first ten genetic principal components. Training sources: PRS_current_EUR:European multi-cohort meta-analysis from the current study; PRS_EU-RLS-GENE: Clinicaly-ascertained European GWAS (Schormair et al., 2024); PRS_survey-based_UKB: UK Biobank questionnaire-based GWAS; PRS_EHR-based_AoU: All of Us electronic health record-based GWAS. [file media-22.xlsx]

## Sheet: Supplementary Table 17
Supplementary Table 17. Risk enrichment across PRS deciles in the target cohort. Comparison of individuals in the highest (10th) versus lowest (1st) PRS decile in the independent All of Us target cohort. Odds ratios (OR) were estimated from logistic regression adjusted for age, sex, and the first ten genetic principal components. Training sources: PRS_current_EUR:European multi-cohort meta-analys…
Training PRS	Top vs Bottom Decile OR (95% CI)	p-value
PRS_current_EUR (meta-analysis)	6.01 (3.63-9.94)	2.95778e-12
PRS_EU-RLS-GENE (clinical)	3.19 (1.96-5.21)	3.45098e-06
PRS_UKB_survey	2.48 (1.62 -3.78)	2.80944e-05
PRS_AoU_EHR	3.63 (2.20-6.01)	5.26721e-07
